# Supplementary material for: A Qualitative Study Investigating the Barriers to the Implementation of the ‘Sepsis Six Care Bundle’ in Maternity Wards
Source: Healthcare (Basel). 2020 Oct 1;8(4):374. doi: 10.3390/healthcare8040374 (PMC7712055; doi:10.3390/healthcare8040374)
Supplement: Supplementary file 1 [file healthcare-08-00374-s001.zip]

Archive with 11 entries (8 files):
- Supplementary File/
- Supplementary File/ S1 The COREQ checklist .docx
- Supplementary File/S2 Consent form 10022017.docx
- Supplementary File/S3 Participants Information Sheet .docx
- Supplementary File/S4 Participants Invitation Letter.docx
- __MACOSX/
- __MACOSX/Supplementary File/
- __MACOSX/Supplementary File/._ S1 The COREQ checklist .docx
- __MACOSX/Supplementary File/._S2 Consent form 10022017.docx
- __MACOSX/Supplementary File/._S3 Participants Information Sheet .docx
- __MACOSX/Supplementary File/._S4 Participants Invitation Letter.docx
